# Supplementary material for: The Curcumin Derivative GT863 Protects Cell Membranes in Cytotoxicity by Aβ Oligomers
Source: Int J Mol Sci. 2023 Feb 4;24(4):3089. doi: 10.3390/ijms24043089 (PMC9960433; doi:10.3390/ijms24043089)
Supplement: Supplementary file 1 [file ijms-24-03089-s001.zip]

Archive with 1 entries (1 files):
- ijms-2179394-supplementary.pdf
